# Supplementary material for: Large-scale perfused tissues via synthetic 3D soft microfluidics
Source: Nat Commun. 2023 Jan 12;14:193. doi: 10.1038/s41467-022-35619-1 (PMC9837048; doi:10.1038/s41467-022-35619-1)
Supplement: Supplementary file 3 — Source Data [file 41467_2022_35619_MOESM3_ESM.xlsx]

## Sheet: Figure 2d
		Expression of select genes		Cluster
				Mid. mito. proliferation	Hi. mito. P-NE transition	Mid. mito. NE	Hi. glyc. P	Glyc., low mito. P	Hi. glyc., hypo.	Low glyc., mid. mito. P	Stress
		Gene	PAX6	-0.367737	-0.0886226	2.45317	-0.415525	-0.463168	-0.433964	-0.463168	-0.220987
			PAX7	-0.354067	0.165084	2.41825	-0.394293	-0.472289	-0.472289	-0.418107	-0.472289
			PAX3	-0.395808	0.469339	2.33575	-0.506051	-0.506051	-0.477095	-0.506051	-0.414037
			CDH2	0.19284	0.549072	2.19727	-0.417182	-0.830533	-0.60053	-0.628568	-0.462367
			WNT4	-0.312799	1.63846	1.55736	-0.445258	-0.74402	-0.563235	-0.770376	-0.360134
			IRX1	-0.133708	1.7342	1.04862	0.00559591	-1.00034	-0.904577	-0.997391	0.247598
			IRX2	0.509998	1.4554	0.607027	0.769077	-1.08625	-0.972958	-1.23823	-0.0440661
			CDC6	1.34546	-0.672534	0.438566	-1.23633	0.878804	-0.713827	0.911047	-0.951183
			PTN	1.46544	1.0956	0.936222	-0.372764	-0.938861	-1.03855	-0.476718	-0.67036
			MKI67	1.06685	-0.503135	1.14481	-0.278944	-0.501421	-0.890717	1.2412	-1.27864
			TOP2A	0.786543	-0.703793	1.03049	-0.343273	0.812472	-0.947449	0.896364	-1.53135
			TDGF1	-0.21779	-1.00925	-1.08144	0.620171	0.845178	-0.177534	1.75796	-0.737291
			NANOG	-0.353058	-0.64132	-0.752595	-0.621542	1.45064	-0.483002	1.74745	-0.346574
			POU5F1	-0.0182092	-0.648716	-1.66178	0.729435	1.24248	-0.0330283	1.10717	-0.717351
			DPPA4	0.103529	-0.860956	-1.52741	0.236681	1.25862	-0.753273	1.28	0.26281
			LDHA	-0.907423	-0.956419	-1.4471	1.33357	0.463724	0.941495	0.0368584	0.535295
			ENO1	-0.233914	-0.711016	-1.65178	1.45652	0.523191	1.08398	-0.106771	-0.360212
			HK2	-0.609506	-0.804866	-1.04724	2.08413	-0.183994	0.702436	-0.110241	-0.0307224
			VIM	0.0251497	-0.0571415	0.432125	0.851991	-1.15479	1.26032	-1.73711	0.379447
			EPCAM	-0.42836	-1.02863	-1.49416	0.729293	-0.548324	1.22389	0.774577	0.771704
			TWIST2	-0.563041	-0.113201	-1.05566	-1.44464	0.615963	1.6193	0.580665	0.360613
			VEGFA	-0.515518	-0.770525	-0.829096	0.639282	-0.84982	1.43462	-0.520684	1.41174
			TWIST1	-0.48788	-0.515694	-0.49766	-0.11112	-0.480339	0.198323	-0.497053	2.39142
			FOS	-0.329376	-0.321851	-0.333955	-0.426394	-0.477522	-0.161496	-0.413107	2.4637
			HIF1A	0.0992287	-0.2105	-0.774561	-0.271049	-0.150217	-0.826515	-0.215883	2.3495
		Dataset Proportion per cluster		Cluster
				Mid. mito. proliferation	Hi. mito. P-NE transition	Mid. mito. NE	Hi. glyc. P	Glyc., low mito. P	Hi. glyc., hypo.	Low glyc., mid. mito. P	Stress
		Dataset	Control org.	0.0132585	0.00423985	0.000786164	0.984095	0.945701	0.00349243	0.975779	0.00483092
			Non-perfused	0.611933	0.477892	0.0503145	0.0149105	0.0486425	0.799767	0.0242215	0.830918
			Perfused	0.374809	0.517868	0.948899	0.000994036	0.00565611	0.19674	0	0.164251
		Cluster proportion per dataset		Cluster
				Mid. mito. proliferation	Hi. mito. P-NE transition	Mid. mito. NE	Hi. glyc. P	Glyc., low mito. P	Hi. glyc., hypo.	Low glyc., mid. mito. P	Stress
		Dataset	Control org.	0.010704	0.00288184	0.000411692	0.407575	0.344175	0.00123508	0.232194	0.000823384
			Non-perfused	0.380228	0.25	0.0202788	0.00475285	0.0136248	0.217681	0.00443599	0.108999
			Perfused	0.241776	0.28125	0.397039	0.000328947	0.00164474	0.0555921	0	0.0223684

## Sheet: Figure 2e
		Upregulated processes during Perfusion					-LOG10(p-value)		Downregulated processes during absence of Perfusion				-LOG10(p-value)
		DNA metabolic process					-39.2676		response to chemical				-24.284
		chromosome organization					-38.2518		response to stimulus				-20.383
		cell division					-37.6556		response to organic substance				-19.0114
		nucleic acid metabolic process					-32.1549		cellular process				-16.224
		regulation of cell cycle process					-31.3915		negative regulation of biological process				-14.9172
		DNA repair					-28.2457		negative regulation of catalytic activity				-14.4962
		DNA conformation change					-24.1057		response to stress				-13.9245
		cellular component organization					-24.011		regulation of locomotion				-13.6676
		cellular component organization or biogenesis					-23.8633		cellular response to stimulus				-13.556
		protein-DNA complex subunit organization					-23.8069		positive regulation of biological process				-13.1512
		regulation of chromosome segregation					-23.71		negative regulation of apoptotic process				-12.9031
		protein-DNA complex assembly					-22.7645		regulation of developmental process				-12.8697
		chromosome segregation					-21.8729		response to hypoxia				-12.7077
		heterocycle metabolic process					-21.3809		negative regulation of cellular process				-12.5867
		cellular aromatic compound metabolic process					-20.8508		secretion				-12.5768
		organelle organization					-19.51		positive regulation of cellular process				-12.4802
		microtubule-based process					-17.9245		immune system process				-12.4724
		cell cycle					-17.5901		vesicle-mediated transport				-12.4306
		microtubule cytoskeleton organization					-17.3036		negative regulation of intracellular signal transduction				-12.3768
		organic cyclic compound metabolic process					-17.209		regulation of cellular component movement				-12.3072
		chromatin organization					-17.1752		response to external stimulus				-12.1945
		chromatin assembly or disassembly					-17.1568		regulated exocytosis				-12.1701
		mRNA splicing, via spliceosome					-17.0429		response to abiotic stimulus				-12.1669
		cellular process					-14.5129		negative regulation of protein modification process				-11.585
		regulation of nuclear division					-14.2741		regulation of localization				-11.4547
		cellular response to stress					-13.684		regulation of biological process				-11.2708
		regulation of gene expression					-13.2907		regulation of cellular process				-11.1574
		anatomical structure development					-12.9031		regulation of protein metabolic process				-10.9031
		negative regulation of cellular process					-12.8601		multi-organism process				-10.8356
		cellular response to stimulus					-12.5952		developmental process				-10.5406
		positive regulation of cellular process					-12.5467		cytokine-mediated signaling pathway				-10.51
		regulation of cellular component organization					-12.2396		response to endogenous stimulus				-10.1649
		positive regulation of biological process					-12.2104		negative regulation of response to stimulus				-10.0953
		cellular component assembly					-11.8327		regulation of multicellular organismal process				-9.9431
		negative regulation of biological process					-11.6162		biological regulation				-9.5654
		mRNA metabolic process					-11.4498		signal transduction				-9.5031
		cytoskeleton organization					-11.4056		regulation of molecular function				-9.4789
		regulation of cellular process					-11.1343		negative regulation of cell communication				-9.4724
		positive regulation of nucleobase-containing compound metabolic process					-11.0595		nucleotide phosphorylation				-9.4425
		regulation of metabolic process					-10.9431		negative regulation of signaling				-9.4377
		regulation of biological process					-10.8794		response to extracellular stimulus				-9.382
		developmental process					-10.2147		regulation of signaling				-9.2541
		cellular macromolecule metabolic process					-10.0685		regulation of response to stimulus				-9.2441
		regulation of mRNA stability					-10.0462		response to cytokine				-9.06
		anatomical structure morphogenesis					-10.0218		response to nitrogen compound				-9.015
		regulation of developmental process					-9.5528		negative regulation of cell proliferation				-8.9788
		protein localization to chromosome					-9.5171		regulation of cell communication				-8.9136
		macromolecule metabolic process					-9.4001		pyruvate metabolic process				-8.8697
		negative regulation of transcription from RNA polymerase II promoter					-9.2993		response to hormone				-8.8416
		macromolecular complex subunit organization					-9.2958		regulation of cellular component organization				-8.752
		movement of cell or subcellular component					-9.1643		cell death				-8.7471
		nucleocytoplasmic transport					-9.0106		positive regulation of cell differentiation				-8.5702
		mRNA transport					-8.6596		response to biotic stimulus				-8.4881
		regulation of neurogenesis					-8.6421		response to drug				-8.3615
		biological regulation					-8.4634		cell activation				-8.284
		regulation of signal transduction by p53 class mediator					-8.4609		regulation of cell adhesion				-8.2351
		regulation of cell division					-7.9066		myeloid leukocyte activation				-8.202
		ciliary basal body docking					-7.821		generation of precursor metabolites and energy				-8.0287
		RNA processing					-7.684		vesicle organization				-7.9318
		neuronal stem cell population maintenance					-7.6055		metabolic process				-7.8827
		macromolecule biosynthetic process					-7.5513		cellular response to stress				-7.7282
		regulation of neural precursor cell proliferation					-7.4318		locomotion				-7.5867
		regionalization					-7.399		regulation of biological quality				-7.4547
		regulation of DNA binding					-7.2628		pyridine-containing compound metabolic process				-7.3726
		pattern specification process					-7.1463		regulation of cellular metabolic process				-7.3696
		regulation of multicellular organismal process					-7.1379		regulation of phosphorus metabolic process				-7.2351
		cell proliferation					-7.0173		cellular developmental process				-7.2343
		tube morphogenesis					-7.0052		cellular metabolic process				-7.0057
		regulation of binding					-6.9355		transport				-7.0017
		negative regulation of cellular component organization					-6.8761		cellular response to external stimulus				-6.9788
		biological_process					-6.7959		somatic stem cell population maintenance				-6.8182
		anaphase-promoting complex-dependent catabolic process					-6.7878		carbohydrate metabolic process				-6.7959
		negative regulation of RNA catabolic process					-6.5735		cellular component organization				-6.7375
		cellular localization					-6.5243		regulation of metabolic process				-6.6716
		regulation of stem cell proliferation					-6.4711		membrane organization				-6.6402
		viral process					-6.0851		response to inorganic substance				-6.6383
		gonad development					-6.0259		biological_process				-6.618
		gland development					-5.9281		localization				-6.5467
		neural precursor cell proliferation					-5.8962		negative regulation of smooth muscle cell proliferation				-6.4895
		rhythmic process					-5.7496		regulation of coagulation				-6.4145
		regulation of G0 to G1 transition					-5.7399		interspecies interaction between organisms				-6.3958
		response to organic cyclic compound					-5.7167		cellular component organization or biogenesis				-6.3615
		regulation of ossification					-5.7077		response to growth factor				-6.3526
		anatomical structure homeostasis					-5.6968		cell junction organization				-6.3197
		establishment of chromosome localization					-5.5918		regulation of cytokine production				-6.2708
		developmental growth					-5.5243		PERK-mediated unfolded protein response				-6.2495
		nitrogen compound metabolic process					-5.5186		response to reactive oxygen species				-6.1221
		organelle localization					-5.4584		regulation of wound healing				-6.0894
		growth					-5.3969		regulation of organelle organization				-6.059
		posttranscriptional regulation of gene expression					-5.3645		antigen processing and presentation of exogenous peptide antigen via MHC class I, TAP-independent				-6.0292
		limb morphogenesis					-5.3188		supramolecular fiber organization				-5.9469
		response to stimulus					-5.284		oxidation-reduction process				-5.8097
		regulation of gene expression, epigenetic					-5.1844		biological adhesion				-5.752
		embryonic morphogenesis					-5.1568		regulation of angiogenesis				-5.6904
		cytoskeleton-dependent intracellular transport					-5.1379		response to wounding				-5.6757
		cell surface receptor signaling pathway involved in cell-cell signaling					-5.0991		intracellular signal transduction				-5.6655
									cell surface receptor signaling pathway				-5.5482
									response to oxidative stress				-5.5361
									glucose import across plasma membrane				-5.3726
									response to metal ion				-5.3665
									fructose 6-phosphate metabolic process				-5.342
									response to topologically incorrect protein				-5.2765
									response to toxic substance				-5.2668
									regulation of cellular component biogenesis				-5.2434
									regulation of hemostasis				-5.2396
									small molecule metabolic process				-5.2291
									peptidyl-threonine dephosphorylation				-5.1911
									cell differentiation				-5.1791
									organonitrogen compound metabolic process				-5.0768
									calcium-independent cell-cell adhesion via plasma membrane cell-adhesion molecules				-5.067
									organophosphate catabolic process				-5.0101

## Sheet: Figure 3b
Figure 3b
	Live cells, %			Cleaved Csp3 expression, %				HIF1alpha expression, norm a.u.
	NP	P		Ctrl org	NP	P		Ctrl org	NP	P
	75.537	73.7405		5.2	45.7	5.3		104.496	61.6756	28.9401
	97.2139	98.6908		11	17.4	5.1		104.23	49.4699	22.3556
	96.396	98.0947		7.5	39.2	5.1		89.6668	55.2205
	87.5	93		10	40.5	2.9		101.607
				8.9		8.1
				9.4		5.4
				4.8		3.9
						6.6
						3.1

## Sheet: Figure 4b
Figure 4b
		PAX6 expression, %					Nanog expression, %
	Sample#	Ctrl org	NP	P		Sample#	Ctrl org	NP	P
	1	0	2.1	16.6		1	58.6	7.4	6.8
	2	0	0	16.9		2	81.2	8.4	0
	3	0	0	13.7		3	54.7	4.2	0
	4	0	0	36.8		4	69.6	19.7	0
	5	0	0	34.8		5	78.3	18.5	0
	6		0	17.4		6	25.22	17.8	0
	7		0	14.8		7	95.2	21.3	0
	8		0	17.3		8	100	22.9	0
	9		0	17.5		9	99.9	14.6	0
	10			33.2		10		11.2	0
	11			21.9		11		31.3
	12			16.9
		NCad expression, %					ECad expression, %
	Sample#	Ctrl org	NP	P		Sample#	Ctrl org	NP	P
	1	106.6	7.1	33.5		1	100	59.1	1.7
	2	100	6.6	88.4		2	83.7	39.2	2.3
	3	100	9.1	60.1		3	93.2	12.9	13.6
	4	100		36.8		4	97.3	18.3	4.8
	5	100		59.7		5	97.1	19.2	0.1
	6	109				6	107.3	11.1
	7	100				7	109
	8	100

## Sheet: Figure 6g
		ALB	AAT	HNF6	CYP3A4	CYP2D6	CYP1A2	CYP2C9	NTCP	G6PC	PEPCK	PGC1a
	2D	1	1	1	1	1	1	1	1	1	1	1
	Spheroids	0.890899	0.831238	4.59479	1.55473	4.68051	6.9644	1.17555	0.345478	2.13366	10.2912	3.37137
	Grids	2.10032	3.77611	6.34792	4.25829	0.531623	0.268806	4.69487	0.964055	2.69002	16.5528	4.36179

## Sheet: Figure 6h
Figure 5h
		Albumin production, 24h
	Rate, ng/hr/10E6 cells	58.6	138.78	95.37
	Sample #	1	2	3

## Sheet: Figure 6j
		Urea production, 24h
	Rate, µg/hr/10E5 cells	1.31276	1.74952	1.18529
	Sample #	1	2	3

## Sheet: Figure 6k
		Quinidine, % remaining					Metaclopramide, % remaining					Theophylline, % remaining
	Time (h)	Sample 1	Sample 2	Sample 3		Time (h)	Sample 1	Sample 2	Sample 3		Time (h)	Sample 1	Sample 2	Sample 3
	0	100	100	100		0.2	100	100	100		0.1	100	100	100
	0.23	72.0002	68.4498	88.5516		0.5	92.7251	99.3147	92.1929		1	86.4	102.7	91.3
	0.5	48.0942	47.2644	59.1584		1	94.0393	105.721	84.6584		4	97.5	87.6	55.6
	1.01	32.1036	26.2771	33.5512		2	94.5662	92.7166	92.0904		8	87	80.8	58.5
	2	19.4175	16.4117	27.2089		4	97.3844	89.6562	84.3617		16	86	76.2	64.3
	4.3	18.3217	14.9477	19.5167		8	88.8702	90.3586	89.5256		24	76.8	73.8	57.3
	8.3	8.59367	8.28373	17.1241		12	80.8672	76.405	73.4713
	12	1.54065	1.91561	2.26538

## Sheet: Supplementary Fig. 2c
	Water content, %
	Sample 1	33.7
	Sample 2	36.3
	Sample 3	32
	Sample 4	34.4

## Sheet: Supplementary Fig. 2d
	Ang. Freq	Storage modulus, Pa			Loss modulus, Pa			Phase angle, grad
	100	374460	159354	228623	38317.8	45214.5	23352.6	5.84264	15.8406	5.83223
	63.0957	378000	159259	224128	40692.8	45465.8	10293.9	6.14439	15.9332	2.62968
	39.8107	380905	148341	210102	50343.3	36443.5	10088	7.52899	13.8028	2.74894
	25.1189	385248	156604	199753	83309.6	37668.2	7382.36	12.2023	13.5246	2.11654
	15.8489	388499	136396	200048	99901.9	31334.8	12569.4	14.4211	12.9383	3.59527
	10	371240	100767	197616	122489	39866.5	16533.6	18.26	21.5852	4.78254
	6.30957	437715	120535	174989	75736.6	13484.6	15399.3	9.81653	6.38326	5.02915
	Sample #	1	2	3	1	2	3	1	2	3

[truncated: 3 more sheets: Supplementary Fig. 5, Supplementary Fig. 6, Supplementary Fig. 8]
